# Supplementary material for: Oleate Impacts on Acetoclastic and Hydrogenotrophic Methanogenesis under Mesophilic and Thermophilic Conditions
Source: Int J Environ Res Public Health. 2023 Feb 15;20(4):3423. doi: 10.3390/ijerph20043423 (PMC9960261; doi:10.3390/ijerph20043423)
Supplement: Supplementary file 1 [file ijerph-20-03423-s001.zip]

Archive with 1 entries (1 files):
- ijerph-2200994-supplementary.pdf
